# Supplementary material for: Patients with Newly Diagnosed Cervical Cancer Should Be Screened for Anal Human Papillomavirus (HPV) and Anal Dysplasia: Results of Cost and Quality Analysis
Source: Pathogens. 2025 Oct 6;14(10):1007. doi: 10.3390/pathogens14101007 (PMC12566666; doi:10.3390/pathogens14101007)
Supplement: Supplementary file 1 [file pathogens-14-01007-s001.zip]

Archive with 1 entries (1 files):
- pathogens-3823551-supplementary.pdf
